# Supplementary material for: Microbial Communities in Ferromanganese Sediments from the Northern Basin of Lake Baikal (Russia)
Source: Microorganisms. 2023 Jul 24;11(7):1865. doi: 10.3390/microorganisms11071865 (PMC10386581; doi:10.3390/microorganisms11071865)
Supplement: Supplementary file 1 [file microorganisms-11-01865-s001.zip]

Archive with 1 entries (1 files):
- microorganisms-2504233-supplementary.pdf
